# Supplementary material for: High-quality RNA extraction and the regulation of genes encoding cellulosomes are correlated with growth stage in anaerobic fungi
Source: Front Fungal Biol. 2023 Jul 17;4:1171100. doi: 10.3389/ffunb.2023.1171100 (PMC10512310; doi:10.3389/ffunb.2023.1171100)
Supplement: Supplementary file 1 [file DataSheet_1.xlsx]

## Sheet: CD2vMD2pos CAZy
	protein id	log2FoldChange	padj	CAZyme description	CAZyme defline		Total
gene_11969	330580	1.59968	0.00113257	GH5_4	Glycoside Hydrolase Family 5 protein		3
gene_11139	330165	1.50789	0.00127436	GH114	Glycoside Hydrolase Family 114 protein
gene_4105	292095	1.53681	0.016815	DOC2-DOC2-CBM13-CE1	Non-Catalytic Module Family DOC2 / Carbohydrate-Binding Module Family 13 / Carbohydrate Esterase Family 1 protein

## Sheet: CD2vMD2 neg CAZy
	protein id	log2FoldChange	padj	CAZyme description	CAZyme defline		Total
gene_5816	293523	-2.27055	2.43355e-12	CBM18-CBM18-CBM18-CBM18	Carbohydrate-Binding Module Family 18 protein		4
gene_10886	285728	-2.36067	9.56726e-09	GH48-DOC2-DOC2	Glycoside Hydrolase Family 48 / Non-Catalytic Module Family DOC2
gene_2647	105274	-1.29243	1.58078e-05	DOC2-DOC2-GH11-GH11-GH11-CE4	Non-Catalytic Module Family DOC2 / Glycoside Hydrolase Family 11 / Carbohydrate Esterase Family 4 protein
gene_12654	298493	-1.74487	2.11154e-05	CBM18-CBM18	Carbohydrate-Binding Module Family 18 protein

## Sheet: CD3vMD3 pos CAZy
	protein id	log2FoldChange	padj	CAZy description	CAZy defline		Total
gene_8904	329032	4.40677	2.68057e-10	GH3	Glycoside Hydrolase Family 3 protein		27
gene_10438	285223	3.69154	3.07472e-05	DOC2-DOC2-GH43	Non-Catalytic Module Family DOC2 / Glycoside Hydrolase Family 43 protein
gene_186	262179	3.01394	5.86313e-05	CE1	Carbohydrate Esterase Family 1 protein
gene_7071	328168	2.6619	8.38264e-05	CE1	Carbohydrate Esterase Family 1 protein
gene_4357	326608	2.22305	0.000585421	DOC2-DOC2-GH6	Non-Catalytic Module Family DOC2 / Glycoside Hydrolase Family 6 protein
gene_1336	289867	2.72796	0.00103938	PL4_dist-CBM1	Polysaccharide Lyase Family 4 / Carbohydrate-Binding Module Family 1 protein
gene_12178	330678	2.45339	0.00201747	GH11-DOC2-DOC2	Glycoside Hydrolase Family 11 / Non-Catalytic Module Family DOC2
gene_11878	193221	1.92437	0.00356882	DOC2-DOC2	Non-Catalytic Module Family DOC2
gene_8686	328934	2.45703	0.0044415	CBM1	Carbohydrate-Binding Module Family 1 protein
gene_3540	326152	2.40553	0.00553081	GH39-CBM13-DOC2-DOC2	Glycoside Hydrolase Family 39 / Carbohydrate-Binding Module Family 13 / Non-Catalytic Module Family DOC2
gene_9480	329321	3.36553	0.00849673	DOC2-DOC2-GH6	Non-Catalytic Module Family DOC2 / Glycoside Hydrolase Family 6 protein
gene_3006	230329	3.65749	0.00870966	CE1	Carbohydrate Esterase Family 1 protein
gene_3551	326159	2.59366	0.00970029	CBM1-CE12	Carbohydrate-Binding Module Family 1 / Carbohydrate Esterase Family 12 protein
gene_1367	324887	3.25512	0.010244	DOC2-DOC2	Non-Catalytic Module Family DOC2
gene_4922	326949	1.66428	0.0106717	DOC2-DOC2	Non-Catalytic Module Family DOC2
gene_9461	248661	2.03812	0.0113005	GH43-CBM22	Glycoside Hydrolase Family 43 / Carbohydrate-Binding Module Family 22 protein
gene_11007	272331	2.80603	0.0131029	DOC2-DOC2-DOC2-CBM1-CBM1-CBM1-CBM1	Non-Catalytic Module Family DOC2 / Carbohydrate-Binding Module Family 1 protein
gene_12720	287992	2.80845	0.0135468	CBM18-CBM18	Carbohydrate-Binding Module Family 18 protein
gene_5407	203621	2.31628	0.0156368	GH10	Glycoside Hydrolase Family 10 protein
gene_1768	275628	2.95762	0.0171592	CBM1-CE12	Carbohydrate-Binding Module Family 1 / Carbohydrate Esterase Family 12 protein
gene_11728	272880	1.92725	0.0291937	GH2-CBM13	Glycoside Hydrolase Family 2 / Carbohydrate-Binding Module Family 13 protein
gene_4032	326423	3.19005	0.0307459	GH16	Glycoside Hydrolase Family 16 protein
gene_9263	329214	1.99235	0.0395319	DOC2-DOC2-GH43	Non-Catalytic Module Family DOC2 / Glycoside Hydrolase Family 43 protein
gene_4889	326926	2.19796	0.0415974	CE1	Carbohydrate Esterase Family 1 protein
gene_2825	325740	1.94983	0.0461553	DOC2-DOC2	Non-Catalytic Module Family DOC2
gene_2841	325746	2.09635	0.0485863	CBM18-CBM18-CBM18-CBM18-CBM18-CBM18-CBM18	Carbohydrate-Binding Module Family 18 protein
gene_2840	325745	2.33207	0.0487868	CBM18-CBM18-CBM18-CBM18-CBM18-CBM18-CBM18-CBM18	Carbohydrate-Binding Module Family 18 protein

## Sheet: CD3vMD3 neg CAZy
	protein id	log2FoldChange	padj	CAZy description	CAZy defline		Total
gene_12862	330985	-2.03856	0.0109015	GH24	Glycoside Hydrolase Family 24 protein		2
gene_2	324012	-2.45778	0.0434609	CBM26-CBM26	Carbohydrate-Binding Module Family 26 protein

## Sheet: CD4vMD4 CAZy pos
	protein id	log2FoldChange	padj	CAZyme description	CAZyme defline		Total
gene_602	227910	2.38788	8.20801e-24	GH31	Glycoside Hydrolase Family 31 protein		57
gene_9066	270943	2.4201	3.03567e-20	CBM26-GH31	Carbohydrate-Binding Module Family 26 / Glycoside Hydrolase Family 31 protein
gene_2973	325830	2.25349	4.64537e-17	GH48-DOC2-DOC2	Glycoside Hydrolase Family 48 / Non-Catalytic Module Family DOC2
gene_2823	325739	3.36475	9.92349e-17	DOC2-DOC2	Non-Catalytic Module Family DOC2
gene_10308	285072	4.68625	2.33895e-14	CBM18-CBM18	Carbohydrate-Binding Module Family 18 protein
gene_3418	326087	2.56746	3.46166e-11	DOC2-DOC2-GH5_1	Non-Catalytic Module Family DOC2 / Glycoside Hydrolase Family 5 protein
gene_2155	265492	1.36432	3.45638e-10	DOC2-DOC2-DOC2-DOC2-CBM1	Non-Catalytic Module Family DOC2 / Carbohydrate-Binding Module Family 1 protein
gene_11188	330187	2.26308	2.27633e-08	CE15-DOC2-DOC2	Carbohydrate Esterase Family 15 / Non-Catalytic Module Family DOC2
gene_4432	219082	2.10572	7.45612e-07	DOC2-GH10	Non-Catalytic Module Family DOC2 / Glycoside Hydrolase Family 10 protein
gene_11040	330119	2.97766	2.21059e-06	DOC2-DOC2-GH5_1	Non-Catalytic Module Family DOC2 / Glycoside Hydrolase Family 5 protein
gene_9707	296357	1.8146	6.62923e-06	CBM35-GH26-DOC2-DOC2	Carbohydrate-Binding Module Family 35 / Glycoside Hydrolase Family 26 / Non-Catalytic Module Family DOC2
gene_6063	327617	1.5076	1.72092e-05	DOC2-GH45	Non-Catalytic Module Family DOC2 / Glycoside Hydrolase Family 45 protein
gene_6623	327898	1.2171	2.08707e-05	DOC2-DOC2-GH45	Non-Catalytic Module Family DOC2 / Glycoside Hydrolase Family 45 protein
gene_2685	325655	1.92795	4.26402e-05	CE8-CBM1	Carbohydrate Esterase Family 8 / Carbohydrate-Binding Module Family 1 protein
gene_10070	271646	1.21781	4.49534e-05	GH5_4-DOC2	Glycoside Hydrolase Family 5 / Non-Catalytic Module Family DOC2
gene_1977	325225	1.05353	6.73253e-05	CBM1-CBM1-DOC2-DOC2-CBM1	Carbohydrate-Binding Module Family 1 / Non-Catalytic Module Family DOC2
gene_12178	330678	2.49647	7.33671e-05	GH11-DOC2-DOC2	Glycoside Hydrolase Family 11 / Non-Catalytic Module Family DOC2
gene_2509	325550	1.50239	7.41625e-05	GH16	Glycoside Hydrolase Family 16 protein
gene_8364	247635	1.60454	8.13247e-05	GH43	Glycoside Hydrolase Family 43 protein
gene_2954	230297	1.3669	0.000114221	DOC2-DOC2-DOC2-CBM1-CBM1	Non-Catalytic Module Family DOC2 / Carbohydrate-Binding Module Family 1 protein
gene_6841	294310	3.14875	0.0002702	DOC2-DOC2-GH30_5	Non-Catalytic Module Family DOC2 / Glycoside Hydrolase Family 30 protein
gene_7504	206393	1.3122	0.000307432	CBM10-CBM10-DOC2-DOC2	Carbohydrate-Binding Module Family 10 / Non-Catalytic Module Family DOC2
gene_8901	295786	3.24551	0.000307798	GH3	Glycoside Hydrolase Family 3 protein
gene_12967	239378	1.3922	0.000367621	CE4	Carbohydrate Esterase Family 4 protein
gene_6791	294273	1.30169	0.000391495	PL4_dist-DOC2-DOC2-DOC2	Polysaccharide Lyase Family 4 / Non-Catalytic Module Family DOC2
gene_1302	228678	1.02449	0.000513533	DOC2-DOC2	Non-Catalytic Module Family DOC2
gene_6870	294324	1.36592	0.000606099	DOC2-DOC2	Non-Catalytic Module Family DOC2
gene_2925	291169	1.80907	0.000797382	DOC2-DOC2	Non-Catalytic Module Family DOC2
gene_1940	229319	1.18052	0.000859449	DOC2-DOC2-DOC2-DOC2-DOC2-CBM1	Non-Catalytic Module Family DOC2 / Carbohydrate-Binding Module Family 1 protein
gene_6681	269204	1.08514	0.000949625	GH11-DOC2-DOC2	Glycoside Hydrolase Family 11 / Non-Catalytic Module Family DOC2
gene_2528	325566	1.07516	0.00106512	DOC2-DOC2-PL1	Non-Catalytic Module Family DOC2 / Polysaccharide Lyase Family 1 protein
gene_1337	216029	1.01229	0.00141888	CBM1-CE12	Carbohydrate-Binding Module Family 1 / Carbohydrate Esterase Family 12 protein
gene_12087	226668	5.65529	0.00143405	GH5_7	Glycoside Hydrolase Family 5 protein
gene_2753	325701	1.11437	0.00184929	GH43-DOC2-DOC2-DOC2	Glycoside Hydrolase Family 43 / Non-Catalytic Module Family DOC2
gene_6101	327642	1.04459	0.00201656	CBM26-GH31	Carbohydrate-Binding Module Family 26 / Glycoside Hydrolase Family 31 protein
gene_1471	324935	2.68514	0.0029638	CE4	Carbohydrate Esterase Family 4 protein
gene_7505	178144	1.39208	0.00343064	GH5_5	Glycoside Hydrolase Family 5 protein
gene_2759	217495	1.23503	0.0037177	CE16-DOC2-DOC2	Carbohydrate Esterase Family 16 / Non-Catalytic Module Family DOC2
gene_11702	189848	2.30335	0.00634039	CE2	Carbohydrate Esterase Family 2 protein
gene_4134	326470	1.00575	0.00697231	GH43-CBM6-DOC2-DOC2	Glycoside Hydrolase Family 43 / Carbohydrate-Binding Module Family 6 / Non-Catalytic Module Family DOC2
gene_1404	186465	2.43924	0.00887268	GH30_5	Glycoside Hydrolase Family 30 protein
gene_9094	270965	5.23143	0.00924811	GH115	Glycoside Hydrolase Family 115 protein
gene_8480	223231	1.32602	0.00932137	DOC2-DOC2-DOC2-DOC2-CBM1-CBM1	Non-Catalytic Module Family DOC2 / Carbohydrate-Binding Module Family 1 protein
gene_9364	187289	2.78169	0.0103084	DOC2-DOC2	Non-Catalytic Module Family DOC2
gene_8066	235239	1.28312	0.0108756	CE8-CBM1	Carbohydrate Esterase Family 8 / Carbohydrate-Binding Module Family 1 protein
gene_2460	290791	4.93367	0.0128142	GH5_7	Glycoside Hydrolase Family 5 protein
gene_8643	328926	1.0878	0.0133067	DOC2	Non-Catalytic Module Family DOC2
gene_856	324557	1.48393	0.0151401	CBM10-GH45	Carbohydrate-Binding Module Family 10 / Glycoside Hydrolase Family 45 protein
gene_8006	295136	1.92312	0.0166521	GH114	Glycoside Hydrolase Family 114 protein
gene_12387	213374	1.34671	0.0167035	EXPN-CBM63	Distantly related to plant expansins / Carbohydrate-Binding Module Family 63 protein
gene_11123	106066	1.10989	0.0221163	CBM1	Carbohydrate-Binding Module Family 1 protein
gene_11967	330578	2.45497	0.0316579	GH5_4	Glycoside Hydrolase Family 5 protein
gene_11074	297372	1.14113	0.0323087	GH114	Glycoside Hydrolase Family 114 protein
gene_9480	329321	3.20542	0.0386577	DOC2-DOC2-GH6	Non-Catalytic Module Family DOC2 / Glycoside Hydrolase Family 6 protein
gene_4528	243942	2.0564	0.0435909	CE1	Carbohydrate Esterase Family 1 protein
gene_3991	326396	1.58267	0.0461256	CBM18-CBM18-CE4	Carbohydrate-Binding Module Family 18 / Carbohydrate Esterase Family 4 protein
gene_7994	328600	1.20281	0.0484419	CBM18	Carbohydrate-Binding Module Family 18 protein

## Sheet: CD4vMD4 CAZy neg
	protein id	log2FoldChange	padj	CAZy description	CAZy defline		Total
gene_3222	291388	-2.57938	4.06483e-35	CBM1-GH6	Carbohydrate-Binding Module Family 1 / Glycoside Hydrolase Family 6 protein		74
gene_12724	213919	-2.65819	1.22173e-10	CBM18-CBM18-CBM18-CBM18-CBM18	Carbohydrate-Binding Module Family 18 protein
gene_5	324020	-2.902	5.50988e-10	CBM18-CBM18-CBM18-CBM18-CBM18	Carbohydrate-Binding Module Family 18 protein
gene_7689	186843	-1.1945	1.86732e-09	CBM18-CE4	Carbohydrate-Binding Module Family 18 / Carbohydrate Esterase Family 4 protein
gene_12652	298491	-1.60245	3.25162e-09	CBM18-CBM18-CBM18-CBM18	Carbohydrate-Binding Module Family 18 protein
gene_2734	230104	-2.8053	7.92254e-09	CBM18-CBM18-CBM18	Carbohydrate-Binding Module Family 18 protein
gene_7247	328229	-2.51834	8.78846e-09	CBM18-CBM18-CE4	Carbohydrate-Binding Module Family 18 / Carbohydrate Esterase Family 4 protein
gene_12165	226716	-1.0793	1.07482e-08	DOC2-DOC2-DOC2-DOC2	Non-Catalytic Module Family DOC2
gene_8005	222806	-1.49827	3.52093e-08	GH114	Glycoside Hydrolase Family 114 protein
gene_13112	214517	-1.9613	4.17647e-08	GH11-DOC2-DOC2	Glycoside Hydrolase Family 11 / Non-Catalytic Module Family DOC2
gene_12596	213759	-1.89022	1.40599e-07	CBM1	Carbohydrate-Binding Module Family 1 protein
gene_12101	273148	-2.37696	1.85994e-07	CE1	Carbohydrate Esterase Family 1 protein
gene_7684	328455	-3.12844	2.792e-07	DOC2-DOC2-CE1	Non-Catalytic Module Family DOC2 / Carbohydrate Esterase Family 1 protein
gene_9022	329096	-2.24333	5.13676e-07	CBM18-CBM18	Carbohydrate-Binding Module Family 18 protein
gene_6053	327613	-2.83963	9.29299e-07	CE4	Carbohydrate Esterase Family 4 protein
gene_11208	297476	-1.7681	1.51612e-06	CBM18	Carbohydrate-Binding Module Family 18 protein
gene_7928	328583	-2.49066	1.90229e-06	CBM18-CBM18-CBM18-CBM18	Carbohydrate-Binding Module Family 18 protein
gene_8578	295558	-2.6301	7.03058e-06	DOC2-DOC2-GH6	Non-Catalytic Module Family DOC2 / Glycoside Hydrolase Family 6 protein
gene_2761	110046	-1.18646	1.0326e-05	CBM18-CBM18-CBM18-CBM18	Carbohydrate-Binding Module Family 18 protein
gene_10366	329786	-2.34838	1.16828e-05	DOC2-DOC2-DOC2	Non-Catalytic Module Family DOC2
gene_3847	326308	-2.57601	6.20178e-05	CE1-DOC2-DOC2	Carbohydrate Esterase Family 1 / Non-Catalytic Module Family DOC2
gene_4017	292032	-3.35912	6.23919e-05	CBM10	Carbohydrate-Binding Module Family 10 protein
gene_6760	269268	-3.0633	6.94583e-05	CBM26-CBM25	Carbohydrate-Binding Module Family 26 / Carbohydrate-Binding Module Family 25 protein
gene_9623	236605	-1.45273	9.09913e-05	DOC2-DOC2	Non-Catalytic Module Family DOC2
gene_8576	295556	-1.4625	9.86143e-05	DOC2-DOC2-GH6	Non-Catalytic Module Family DOC2 / Glycoside Hydrolase Family 6 protein
gene_1512	324956	-1.72156	0.000127573	CBM1	Carbohydrate-Binding Module Family 1 protein
gene_2786	291057	-3.11812	0.000222965	CE2	Carbohydrate Esterase Family 2 protein
gene_2840	325745	-2.74977	0.000265459	CBM18-CBM18-CBM18-CBM18-CBM18-CBM18-CBM18-CBM18	Carbohydrate-Binding Module Family 18 protein
gene_12654	298493	-1.5667	0.000506059	CBM18-CBM18	Carbohydrate-Binding Module Family 18 protein
gene_11649	272825	-3.48805	0.000683532	CBM18-CBM18-CBM18-CBM18	Carbohydrate-Binding Module Family 18 protein
gene_1112	324711	-1.0622	0.000798872	DOC2-DOC2	Non-Catalytic Module Family DOC2
gene_782	215396	-1.73978	0.000802455	Myosin_motor-GT2	Glycosyltransferase Family 2 protein
gene_12159	131074	-1.52966	0.000874396	CBM18-CBM18	Carbohydrate-Binding Module Family 18 protein
gene_12515	330855	-1.2747	0.0014782	GH43-CBM6-CBM13-DOC2	Glycoside Hydrolase Family 43 / Carbohydrate-Binding Module Family 6 / Carbohydrate-Binding Module Family 13 / Non-Catalytic Module Family DOC2
gene_8519	295507	-1.98429	0.0014782	DOC2-DOC2	Non-Catalytic Module Family DOC2
gene_3124	217790	-2.59599	0.00161843	CBM18-CBM18-CBM18	Carbohydrate-Binding Module Family 18 protein
gene_4145	292121	-1.18057	0.00256108	CBM18	Carbohydrate-Binding Module Family 18 protein
gene_6761	327991	-1.77315	0.00353115	CBM26-CBM25-CBM26-CBM25	Carbohydrate-Binding Module Family 26 / Carbohydrate-Binding Module Family 25 protein
gene_10729	329976	-1.35652	0.00354979	GT1	Glycosyltransferase Family 1 protein
gene_1179	324760	-5.47217	0.00402136	CBM18-CBM18-CBM18-CBM18	Carbohydrate-Binding Module Family 18 protein
gene_12383	330781	-4.57589	0.00463441	GH11-CBM1	Glycoside Hydrolase Family 11 / Carbohydrate-Binding Module Family 1 protein
gene_6637	327908	-1.95624	0.0049616	DOC2-DOC2-CBM13-GH95	Non-Catalytic Module Family DOC2 / Carbohydrate-Binding Module Family 13 / Glycoside Hydrolase Family 95 protein
gene_10485	225132	-2.81622	0.00500312	DOC2-DOC2	Non-Catalytic Module Family DOC2
gene_3011	325852	-1.46798	0.00519157	GH8-DOC2-DOC2	Glycoside Hydrolase Family 8 / Non-Catalytic Module Family DOC2
gene_8087	235246	-1.80521	0.00543994	DOC2-DOC2-CBM13-CE1	Non-Catalytic Module Family DOC2 / Carbohydrate-Binding Module Family 13 / Carbohydrate Esterase Family 1 protein
gene_8261	235369	-2.70752	0.0057405	CBM66-GH32	Carbohydrate-Binding Module Family 66 / Glycoside Hydrolase Family 32 protein
gene_4139	243538	-5.20737	0.00612278	CBM18	Carbohydrate-Binding Module Family 18 protein
gene_7382	301228	-3.95528	0.00829965	CBM18	Carbohydrate-Binding Module Family 18 protein
gene_3550	266647	-2.67701	0.00842199	GH48	Glycoside Hydrolase Family 48 protein
gene_8150	295229	-1.54048	0.0100418	CBM18-GH18	Carbohydrate-Binding Module Family 18 / Glycoside Hydrolase Family 18 protein
gene_11111	285998	-2.45412	0.0107294	CE4	Carbohydrate Esterase Family 4 protein
gene_2	324012	-2.10268	0.0116707	CBM26-CBM26	Carbohydrate-Binding Module Family 26 protein
gene_5941	204337	-1.51515	0.0118342	GT2	Glycosyltransferase Family 2 protein
gene_2149	325323	-1.26336	0.0119494	DOC2-DOC2-DOC2-DOC2-CBM1	Non-Catalytic Module Family DOC2 / Carbohydrate-Binding Module Family 1 protein
gene_820	198034	-1.96091	0.012048	GT2	Glycosyltransferase Family 2 protein
gene_3580	230885	-2.0765	0.0120954	DOC2-DOC2-CBM13-GH95	Non-Catalytic Module Family DOC2 / Carbohydrate-Binding Module Family 13 / Glycoside Hydrolase Family 95 protein
gene_6864	205379	-1.05808	0.0125655	DOC2-DOC2	Non-Catalytic Module Family DOC2
gene_2647	105274	-1.06825	0.0137723	DOC2-DOC2-GH11-GH11-GH11-CE4	Non-Catalytic Module Family DOC2 / Glycoside Hydrolase Family 11 / Carbohydrate Esterase Family 4 protein
gene_3540	326152	-2.19365	0.0148601	GH39-CBM13-DOC2-DOC2	Glycoside Hydrolase Family 39 / Carbohydrate-Binding Module Family 13 / Non-Catalytic Module Family DOC2
gene_8192	328678	-1.12546	0.0213643	DOC2-DOC2	Non-Catalytic Module Family DOC2
gene_4458	267385	-1.47565	0.0239519	GT2	Glycosyltransferase Family 2 protein
gene_2821	325737	-1.82025	0.0254	DOC2-DOC2	Non-Catalytic Module Family DOC2
gene_2825	325740	-1.00678	0.0260669	DOC2-DOC2	Non-Catalytic Module Family DOC2
gene_11288	330233	-4.30554	0.0279375	CBM18-CBM18-CBM18-CBM18	Carbohydrate-Binding Module Family 18 protein
gene_7573	222402	-2.25798	0.0289925	GH11-DOC2-DOC2-DOC2-GH11	Glycoside Hydrolase Family 11 / Non-Catalytic Module Family DOC2
gene_5903	204302	-2.73951	0.0290015	GT2	Glycosyltransferase Family 2 protein
gene_9263	329214	-2.10674	0.0328676	DOC2-DOC2-GH43	Non-Catalytic Module Family DOC2 / Glycoside Hydrolase Family 43 protein
gene_4140	326471	-2.63517	0.037535	CBM18	Carbohydrate-Binding Module Family 18 protein
gene_3201	325966	-2.20323	0.0376758	CE4	Carbohydrate Esterase Family 4 protein
gene_6141	268802	-1.23902	0.0404019	CBM52-GH16	Carbohydrate-Binding Module Family 52 / Glycoside Hydrolase Family 16 protein
gene_11728	272880	-2.02547	0.040645	GH2-CBM13	Glycoside Hydrolase Family 2 / Carbohydrate-Binding Module Family 13 protein
gene_10437	225098	-1.28342	0.042485	GH43	Glycoside Hydrolase Family 43 protein
gene_858	181257	-2.68685	0.0434161	GH45	Glycoside Hydrolase Family 45 protein
gene_9772	263324	-1.45127	0.0484611	GH11-CBM1	Glycoside Hydrolase Family 11 / Carbohydrate-Binding Module Family 1 protein

## Sheet: CD5vMD5 pos CAZy
	protein id	log2FoldChange	padj	CAZyme description	CAZyme defline		Total
gene_7504	206393	3.30833	5.45516e-18	CBM10-CBM10-DOC2-DOC2	Carbohydrate-Binding Module Family 10 / Non-Catalytic Module Family DOC2		84
gene_11723	330457	2.5135	7.76905e-18	GH13_28-CBM26-CBM26-CBM25	Glycoside Hydrolase Family 13 / Carbohydrate-Binding Module Family 26 / Carbohydrate-Binding Module Family 25 protein
gene_3614	326182	3.40783	3.43678e-14	DOC2-DOC2	Non-Catalytic Module Family DOC2
gene_7505	178144	3.25134	4.71738e-12	GH5_5	Glycoside Hydrolase Family 5 protein
gene_3579	218278	1.73021	5.77858e-12	DOC2-GH5_4-DOC2-DOC2	Non-Catalytic Module Family DOC2 / Glycoside Hydrolase Family 5 protein
gene_9473	284086	1.79679	5.84431e-11	DOC2-CBM1-CBM1-DOC2-DOC2-CBM1-CBM1	Non-Catalytic Module Family DOC2 / Carbohydrate-Binding Module Family 1 protein
gene_2195	84856	1.68276	1.31721e-10	CBM12	Carbohydrate-Binding Module Family 12 protein
gene_12178	330678	3.92758	3.29933e-10	GH11-DOC2-DOC2	Glycoside Hydrolase Family 11 / Non-Catalytic Module Family DOC2
gene_3977	231225	1.85603	7.20935e-10	CBM18-CE4	Carbohydrate-Binding Module Family 18 / Carbohydrate Esterase Family 4 protein
gene_10308	285072	2.48434	1.22715e-09	CBM18-CBM18	Carbohydrate-Binding Module Family 18 protein
gene_9066	270943	2.00876	2.34848e-09	CBM26-GH31	Carbohydrate-Binding Module Family 26 / Glycoside Hydrolase Family 31 protein
gene_602	227910	1.77115	4.20527e-09	GH31	Glycoside Hydrolase Family 31 protein
gene_7994	328600	3.36992	3.7891e-08	CBM18	Carbohydrate-Binding Module Family 18 protein
gene_6129	327659	2.58848	2.31925e-07	CE15-DOC2-DOC2	Carbohydrate Esterase Family 15 / Non-Catalytic Module Family DOC2
gene_9623	236605	2.40461	5.90576e-07	DOC2-DOC2	Non-Catalytic Module Family DOC2
gene_11432	272673	2.28258	8.0198e-07	GH1	Glycoside Hydrolase Family 1 protein
gene_11430	226017	2.4213	9.83103e-07	GH1	Glycoside Hydrolase Family 1 protein
gene_5724	327424	1.48684	1.22112e-06	CE6-CBM13-DOC2-DOC2	Carbohydrate Esterase Family 6 / Carbohydrate-Binding Module Family 13 / Non-Catalytic Module Family DOC2
gene_2973	325830	1.94474	1.31436e-06	GH48-DOC2-DOC2	Glycoside Hydrolase Family 48 / Non-Catalytic Module Family DOC2
gene_6060	233278	1.2781	2.48966e-06	DOC2-DOC2-GH45	Non-Catalytic Module Family DOC2 / Glycoside Hydrolase Family 45 protein
gene_6752	294235	1.0673	3.90711e-06	EXPN-CBM63-DOC2-DOC2-DOC2	Distantly related to plant expansins / Carbohydrate-Binding Module Family 63 / Non-Catalytic Module Family DOC2
gene_12766	298556	2.24091	9.55958e-06	GH1	Glycoside Hydrolase Family 1 protein
gene_10070	271646	1.55791	1.08188e-05	GH5_4-DOC2	Glycoside Hydrolase Family 5 / Non-Catalytic Module Family DOC2
gene_11710	297844	1.41821	1.1403e-05	CE4	Carbohydrate Esterase Family 4 protein
gene_4978	326982	2.14094	1.9058e-05	CE6-DOC2-DOC2	Carbohydrate Esterase Family 6 / Non-Catalytic Module Family DOC2
gene_9461	248661	2.09529	2.37432e-05	GH43-CBM22	Glycoside Hydrolase Family 43 / Carbohydrate-Binding Module Family 22 protein
gene_11140	330166	1.61254	2.93961e-05	CBM13-DOC2-DOC2-CE1	Carbohydrate-Binding Module Family 13 / Non-Catalytic Module Family DOC2 / Carbohydrate Esterase Family 1 protein
gene_1338	195229	3.10885	3.35772e-05	DOC2-DOC2	Non-Catalytic Module Family DOC2
gene_6022	18667	2.4295	4.09206e-05	GH48-DOC2-DOC2	Glycoside Hydrolase Family 48 / Non-Catalytic Module Family DOC2
gene_856	324557	2.71102	4.53675e-05	CBM10-GH45	Carbohydrate-Binding Module Family 10 / Glycoside Hydrolase Family 45 protein
gene_11719	297852	1.0737	4.94041e-05	GH5_7-CBM1-DOC2-DOC2	Glycoside Hydrolase Family 5 / Carbohydrate-Binding Module Family 1 / Non-Catalytic Module Family DOC2
gene_1337	216029	1.83391	0.000124279	CBM1-CE12	Carbohydrate-Binding Module Family 1 / Carbohydrate Esterase Family 12 protein
gene_11188	330187	1.96152	0.000143286	CE15-DOC2-DOC2	Carbohydrate Esterase Family 15 / Non-Catalytic Module Family DOC2
gene_12724	213919	1.78708	0.000143286	CBM18-CBM18-CBM18-CBM18-CBM18	Carbohydrate-Binding Module Family 18 protein
gene_7689	186843	1.22008	0.000143286	CBM18-CE4	Carbohydrate-Binding Module Family 18 / Carbohydrate Esterase Family 4 protein
gene_4134	326470	1.63463	0.000144385	GH43-CBM6-DOC2-DOC2	Glycoside Hydrolase Family 43 / Carbohydrate-Binding Module Family 6 / Non-Catalytic Module Family DOC2
gene_9023	295877	1.11053	0.000218907	CBM18-CBM18-CBM18-CBM18	Carbohydrate-Binding Module Family 18 protein
gene_9707	296357	1.83903	0.000271794	CBM35-GH26-DOC2-DOC2	Carbohydrate-Binding Module Family 35 / Glycoside Hydrolase Family 26 / Non-Catalytic Module Family DOC2
gene_1603	325008	1.96354	0.000275552	CBM26-GH31	Carbohydrate-Binding Module Family 26 / Glycoside Hydrolase Family 31 protein
gene_1246	228614	1.64809	0.000285897	GH1	Glycoside Hydrolase Family 1 protein
gene_12786	148634	1.25402	0.00030493	GH43	Glycoside Hydrolase Family 43 protein
gene_9772	263324	1.50206	0.000421286	GH11-CBM1	Glycoside Hydrolase Family 11 / Carbohydrate-Binding Module Family 1 protein
gene_11208	297476	1.91224	0.000558969	CBM18	Carbohydrate-Binding Module Family 18 protein
gene_11967	330578	3.51548	0.000984222	GH5_4	Glycoside Hydrolase Family 5 protein
gene_5818	327488	1.41914	0.00101202	DOC2-DOC2-GH6-GH6	Non-Catalytic Module Family DOC2 / Glycoside Hydrolase Family 6 protein
gene_12654	298493	2.05208	0.00103487	CBM18-CBM18	Carbohydrate-Binding Module Family 18 protein
gene_2950	291191	1.7945	0.00115647	DOC2-DOC2-DOC2-CBM1-CBM1-CBM1	Non-Catalytic Module Family DOC2 / Carbohydrate-Binding Module Family 1 protein
gene_38	273776	1.48022	0.00138618	DOC2-CBM1-CBM1-CBM1-CBM1-CBM1	Non-Catalytic Module Family DOC2 / Carbohydrate-Binding Module Family 1 protein
gene_12087	226668	5.52918	0.00144646	GH5_7	Glycoside Hydrolase Family 5 protein
gene_7292	206067	1.42607	0.00153281	CBM18	Carbohydrate-Binding Module Family 18 protein
gene_8634	295605	1.04396	0.00156568	CBM18-CBM18	Carbohydrate-Binding Module Family 18 protein
gene_8908	283457	1.7528	0.00156568	GH3	Glycoside Hydrolase Family 3 protein
gene_8632	328920	1.18466	0.00178283	DOC2-DOC2-CE1	Non-Catalytic Module Family DOC2 / Carbohydrate Esterase Family 1 protein
gene_2053	199627	3.9352	0.00222113	GH10	Glycoside Hydrolase Family 10 protein
gene_2823	325739	1.96986	0.0024216	DOC2-DOC2	Non-Catalytic Module Family DOC2
gene_6686	327938	1.45599	0.00263207	GH43-CBM6-DOC2-DOC2	Glycoside Hydrolase Family 43 / Carbohydrate-Binding Module Family 6 / Non-Catalytic Module Family DOC2
gene_2954	230297	1.58056	0.00331726	DOC2-DOC2-DOC2-CBM1-CBM1	Non-Catalytic Module Family DOC2 / Carbohydrate-Binding Module Family 1 protein
gene_7991	301832	2.61995	0.00345616	GH11	Glycoside Hydrolase Family 11 protein
gene_4561	292492	1.54675	0.0035989	DOC2-DOC2	Non-Catalytic Module Family DOC2
gene_8364	247635	1.55625	0.00386047	GH43	Glycoside Hydrolase Family 43 protein
gene_6506	327841	1.1827	0.00388769	GH8-DOC2-DOC2	Glycoside Hydrolase Family 8 / Non-Catalytic Module Family DOC2
gene_7443	222214	1.36953	0.0109427	DOC2-DOC2	Non-Catalytic Module Family DOC2
gene_982	228288	2.02892	0.0115904	GH48-DOC2-DOC2	Glycoside Hydrolase Family 48 / Non-Catalytic Module Family DOC2
gene_7921	270136	3.34966	0.0125743	DOC2-DOC2-CBM1-CBM1	Non-Catalytic Module Family DOC2 / Carbohydrate-Binding Module Family 1 protein
gene_3418	326087	1.05733	0.014203	DOC2-DOC2-GH5_1	Non-Catalytic Module Family DOC2 / Glycoside Hydrolase Family 5 protein
gene_8686	328934	1.72846	0.0144326	CBM1	Carbohydrate-Binding Module Family 1 protein
gene_2154	290526	1.21341	0.0145486	DOC2-DOC2-DOC2-DOC2-CBM1	Non-Catalytic Module Family DOC2 / Carbohydrate-Binding Module Family 1 protein
gene_5406	327255	1.3166	0.0145486	GH10-CBM13-DOC2-DOC2	Glycoside Hydrolase Family 10 / Carbohydrate-Binding Module Family 13 / Non-Catalytic Module Family DOC2
gene_8575	283085	1.16309	0.0145486	DOC2-DOC2-GH6	Non-Catalytic Module Family DOC2 / Glycoside Hydrolase Family 6 protein
gene_2926	291170	1.01453	0.0162757	GH9-DOC2-DOC2-DOC2	Glycoside Hydrolase Family 9 / Non-Catalytic Module Family DOC2
gene_6637	327908	1.32005	0.0172395	DOC2-DOC2-CBM13-GH95	Non-Catalytic Module Family DOC2 / Carbohydrate-Binding Module Family 13 / Glycoside Hydrolase Family 95 protein
gene_1333	264830	1.40923	0.018327	PL4_dist-CBM1-CE12	Polysaccharide Lyase Family 4 / Carbohydrate-Binding Module Family 1 / Carbohydrate Esterase Family 12 protein
gene_3541	326153	1.39904	0.0224474	GH39-CBM13-DOC2-DOC2	Glycoside Hydrolase Family 39 / Carbohydrate-Binding Module Family 13 / Non-Catalytic Module Family DOC2
gene_6154	327678	1.02281	0.024773	GH11-DOC2-DOC2	Glycoside Hydrolase Family 11 / Non-Catalytic Module Family DOC2
gene_9364	187289	4.03197	0.0271763	DOC2-DOC2	Non-Catalytic Module Family DOC2
gene_2052	229430	3.01687	0.0284414	GH11-CBM1	Glycoside Hydrolase Family 11 / Carbohydrate-Binding Module Family 1 protein
gene_8005	222806	1.05684	0.0347913	GH114	Glycoside Hydrolase Family 114 protein
gene_10886	285728	1.27547	0.0354061	GH48-DOC2-DOC2	Glycoside Hydrolase Family 48 / Non-Catalytic Module Family DOC2
gene_11728	272880	1.763	0.035641	GH2-CBM13	Glycoside Hydrolase Family 2 / Carbohydrate-Binding Module Family 13 protein
gene_857	324558	2.3942	0.0425426	CBM10-GH45	Carbohydrate-Binding Module Family 10 / Glycoside Hydrolase Family 45 protein
gene_5876	327526	1.32349	0.0431451	DOC2-DOC2	Non-Catalytic Module Family DOC2
gene_4755	326849	1.55335	0.0467745	DOC2-DOC2	Non-Catalytic Module Family DOC2
gene_2940	291183	1.35301	0.0474616	DOC2-DOC2-DOC2	Non-Catalytic Module Family DOC2
gene_1339	193055	1.7934	0.047628	CBM29	Carbohydrate-Binding Module Family 29 protein

## Sheet: CD5vMD5 neg CAZy
	protein id	log2FoldChange	padj	CAZyme description	CAZyme defline		Total
gene_6538	221166	-2.6229	0.00362665	CBM18-CBM18-CBM18-GH18	Carbohydrate-Binding Module Family 18 / Glycoside Hydrolase Family 18 protein		1

## Sheet: GSEA Results Day 2
Dataset	MD2vCD2
Phenotype	NoPhenotypeAvailable
Upregulated in class	na_neg
GeneSet	ALL CAZYMES
Enrichment Score (ES)	-0.29718
Normalized Enrichment Score (NES)	-0.813222
Nominal p-value	0.655
FDR q-value	0.655
FWER p-Value	0.393

## Sheet: GSEA Results Day 3
Dataset	CD3vMD3v
Phenotype	NoPhenotypeAvailable
Upregulated in class	na_pos
GeneSet	ALL CAZYMES
Enrichment Score (ES)	0.288087
Normalized Enrichment Score (NES)	1.23622
Nominal p-value	0.219764
FDR q-value	0.219764
FWER p-Value	0.149

[truncated: 7 more sheets: GSEA Results Day 4, GSEA Results Day 5, Secondary Metabolite Regulation, All A. robustus SM Genes, A. robustus SM Core Genes, Monoculture TPM, Co-culture TPM]
